# Supplementary material for: Hypokalemic Periodic Paralysis Associated With a Rare CACNA1S Variant (p.Leu1243Val): Expanding the Mutational Spectrum
Source: Case Rep Genet. 2026 Jan 15;2026:8824228. doi: 10.1155/crig/8824228 (PMC12808331; doi:10.1155/crig/8824228)
Supplement: Supplementary file 1 — Supporting Information Additional supporting information can be found online in the Supporting Information section. [file CRIG-2026-8824228-s001.xlsx]

## Sheet: Sheet1
	Gene	Condition(s)	Inheritance	Variant	Zygosity
	CACNA1S	Hypokalemic Periodic Paralysis Type 1 (AD); Malignant Hyperthermia Susceptibility (AD); Dihydropyridine Receptor Congenital Myopathy (AR)	Autosomal Dominant & Autosomal Recessive	c.3727C>G (p.Leu1243Val)	Heterozygous
	Supplementary Table 1. Variant annotation for CACNA1S c.3727C>G (p.Leu1243Val)
